# Supplementary material for: Diagnostic Accuracy of Neutrophil Gelatinase-Associated Lipocalin in Peritoneal Effluent and Ascitic Fluid for Early Detection of Peritonitis: A Systematic Review and Meta-Analysis
Source: Med Sci (Basel). 2025 Sep 4;13(3):175. doi: 10.3390/medsci13030175 (PMC12452612; doi:10.3390/medsci13030175)
Supplement: Supplementary file 1 [file medsci-13-00175-s001.zip]

Archive with 1 entries (1 files):
- medsci-3842728-supplementary.pdf
